# Supplementary material for: Impact of Salvage Surgery on Health-Related Quality of Life in Oral Squamous Cell Carcinoma: A Prospective Multi-Center Study
Source: J Clin Med. 2023 Oct 18;12(20):6602. doi: 10.3390/jcm12206602 (PMC10607572; doi:10.3390/jcm12206602)
Supplement: Supplementary file 1 [file jcm-12-06602-s001.zip]

Archive with 1 entries (1 files):
- jcm-2607475-supplementary.pdf
